# Supplementary material for: Stability and Requirement for Thiamin in a Cell Culture Feed Used to Produce New Biological Entities
Source: Cells. 2023 Jan 16;12(2):334. doi: 10.3390/cells12020334 (PMC9857259; doi:10.3390/cells12020334)
Supplement: Supplementary file 1 [file cells-12-00334-s001.zip]

Archive with 1 entries (1 files):
- cells-2124686-supplementary.pdf
